# Supplementary material for: Alkaloid Derivative (Z)-3β-Ethylamino-Pregn-17(20)-en Inhibits Triple-Negative Breast Cancer Metastasis and Angiogenesis by Targeting HSP90α
Source: Molecules. 2022 Oct 21;27(20):7132. doi: 10.3390/molecules27207132 (PMC9611734; doi:10.3390/molecules27207132)
Supplement: Supplementary file 1 [file molecules-27-07132-s001.zip]

Archive with 1 entries (1 files):
- molecules-1964436-supplementary.pdf
